# Supplementary material for: RNA-Seq analysis reveals critical transcriptome changes caused by sodium butyrate in DN mouse models
Source: Biosci Rep. 2021 Apr 9;41(4):BSR20203005. doi: 10.1042/BSR20203005 (PMC8035627; doi:10.1042/BSR20203005)
Supplement: Supplementary Table S1-S3 [file BSR-2020-3005_supp.zip]

Archive with 3 entries (3 files):
- BSR-2020-3005_suppS1.xlsx
- BSR-2020-3005_suppS2.xlsx
- BSR-2020-3005_suppS3.xlsx
