# Supplementary material for: RNA-Seq analysis reveals critical transcriptome changes caused by sodium butyrate in DN mouse models
Source: Biosci Rep. 2021 Apr 9;41(4):BSR20203005. doi: 10.1042/BSR20203005 (PMC8035627; doi:10.1042/BSR20203005)
Supplement: Supplementary Table S1-S3 [file BSR-2020-3005_supp.zip › BSR-2020-3005_suppS1.xlsx]

## Sheet: Sheet1
Supplementary Table 1 The primer sequence
Genes	Gene type	Primer sequence(5' -> 3')
Pigr	mRNA	F-ATTCAGGCAGAGCCAACCTC	R-GTCACTCGGCAACTCAGGAA
H2-Ab1	mRNA	F-GACTGCCATTACCTGTGCCT	R-GCCCATGAACTGGTACACGA
Cd74	mRNA	F-GGATGGCGTGAACTGGAAGA	R-CTTCCTGGCACTTGGTCAGT
Apoh	mRNA	F-TGCCATGTTGCTATTGCAGGA	R-GGCTTGCAGGAGTAGACAATCT
Lama3	mRNA	F-CTGTGACTACTGCAATTCTGAGG	R-CAAGGTGAGGTTGACTTGATTGT
Gbp2	mRNA	F-GTCACTGTCTGACCACTGGG	R-AAACGTATGGCTGGGCATGA
Nkx6-2	mRNA	F-CGAGAGCCAAGTGAAGGTGT	R-TTGAGAAGCCGCGTGATCTT
Derl3	mRNA	F-AGGAGGGTTCTTTCCGTGG	R-ACGGCTCCATACATAGACCAG
β-actin	mRNA	F-ATATCGCTGCGCTGGTCGTC	R-AGGATGGCGTGAGGGAGAGC
Gm12216	ncRNA	F-TCCCAGATGGACAGGCTCTT	R-CGGCAACAGGAAACTGACAC
6030443J06Rik	ncRNA	F-AGATCCTAAGCGTGACCGTG	R-ATCGTGACCTACTGGACCAAC
Olfr1372-ps1	ncRNA	F-GGCACCTATGCACACATTGC	R-AAGTTCTGTTCCCTTCCTATGTT
BC037704	ncRNA	F-GCGGACGGGTCTTTCAACTA	R-ACGGAATCTCCTTCACGCTG
Gm39966	ncRNA	F-TCTTGTTTAGGTGGCGGCTT	R-CTGCCCGACCAAAGATCACA
4933412E12Rik	ncRNA	F-AACGAGACCGACCTGATCCT	R-ACCGATGCTAGGCTTGTCAG
Gm32800	ncRNA	F-GGCCTTCATAGGAGTGGAGC	R-TCACCTCCACAGCCACTCTA
