# Supplementary material for: RNA-Seq analysis reveals critical transcriptome changes caused by sodium butyrate in DN mouse models
Source: Biosci Rep. 2021 Apr 9;41(4):BSR20203005. doi: 10.1042/BSR20203005 (PMC8035627; doi:10.1042/BSR20203005)
Supplement: Supplementary Table S1-S3 [file BSR-2020-3005_supp.zip › BSR-2020-3005_suppS2.xlsx]

## Sheet: Sheet1
Supplementary Table 2 All significant pathways of reversed mRNAs
PathwayTerm	DifGene	AllDifGene	GeneInPathway	AllGene	P-Value	FDR	Enrichment	(-log10P)
Antigen processing and presentation	14	84	79	7565	9.83571e-14	1.38684e-11	15.9599	13.0072
Staphylococcus aureus infection	7	84	51	7565	1.26074e-06	8.88823e-05	12.3611	5.89937
Type I diabetes mellitus	7	84	59	7565	3.45854e-06	0.000162551	10.685	5.46111
Toxoplasmosis	9	84	131	7565	1.30654e-05	0.000460554	6.1873	4.88388
Phagosome	10	84	173	7565	1.93076e-05	0.000497759	5.20575	4.71427
Allograft rejection	6	84	52	7565	2.11812e-05	0.000497759	10.3915	4.67405
Graft-versus-host disease	6	84	54	7565	2.63994e-05	0.000531759	10.0066	4.57841
Viral myocarditis	7	84	89	7565	5.34311e-05	0.000941723	7.08333	4.27221
Leishmaniasis	6	84	65	7565	7.66008e-05	0.00120008	8.31319	4.11577
Autoimmune thyroid disease	6	84	67	7565	9.09269e-05	0.00128207	8.06503	4.04131
Complement and coagulation cascades	6	84	76	7565	0.000183964	0.00235809	7.10996	3.73527
Cell adhesion molecules (CAMs)	8	84	153	7565	0.000276698	0.0032512	4.70899	3.55799
Herpes simplex infection	9	84	200	7565	0.000349228	0.00378778	4.05268	3.45689
Inflammatory bowel disease (IBD)	5	84	59	7565	0.000468264	0.00471609	7.63216	3.32951
Influenza A	8	84	170	7565	0.000562458	0.00528711	4.2381	3.24991
HTLV-I infection	10	84	280	7565	0.00100666	0.00887117	3.21641	2.99712
Systemic lupus erythematosus	7	84	148	7565	0.0012248	0.0101587	4.25957	2.91193
Intestinal immune network for IgA production	4	84	46	7565	0.00161887	0.0120137	7.83126	2.79079
Proteasome	4	84	46	7565	0.00161887	0.0120137	7.83126	2.79079
Asthma	3	84	24	7565	0.00225886	0.0156156	11.2574	2.64611
Rheumatoid arthritis	5	84	84	7565	0.00232573	0.0156156	5.36069	2.63344
Protein processing in endoplasmic reticulum	7	84	169	7565	0.00261974	0.0167902	3.73028	2.58174
Tuberculosis	7	84	178	7565	0.00350021	0.0208047	3.54167	2.45591
Histidine metabolism	3	84	28	7565	0.00354122	0.0208047	9.64923	2.45085
Caffeine metabolism	2	84	9	7565	0.00416965	0.0235168	20.0132	2.3799
Drug metabolism - other enzymes	4	84	65	7565	0.00572748	0.0310606	5.54212	2.24204
Pentose and glucuronate interconversions	3	84	34	7565	0.00616658	0.0322032	7.94643	2.20996
Epstein-Barr virus infection	7	84	211	7565	0.00875675	0.0440965	2.98776	2.05766
Mineral absorption	1	5	47	7565	0.0306885	0.0767766	32.1915	1.51302
Glutathione metabolism	1	5	56	7565	0.0364781	0.0767766	27.0179	1.43797
Thyroid hormone synthesis	1	5	71	7565	0.046066	0.0767766	21.3099	1.33662
