# Supplementary material for: RNA-Seq analysis reveals critical transcriptome changes caused by sodium butyrate in DN mouse models
Source: Biosci Rep. 2021 Apr 9;41(4):BSR20203005. doi: 10.1042/BSR20203005 (PMC8035627; doi:10.1042/BSR20203005)
Supplement: Supplementary Table S1-S3 [file BSR-2020-3005_supp.zip › BSR-2020-3005_suppS3.xlsx]

## Sheet: Sheet1
Supplementary Table 3 All significant pathways of mRNAs associated with reversed lncRNAs
PathwayTerm	DifGene	AllDifGene	GeneInPathway	AllGene	P-Value	FDR	Enrichment	(-log10P)
Antigen processing and presentation	14	89	79	7565	2.27134e-13	3.2253e-11	15.0633	12.6437
Staphylococcus aureus infection	7	89	51	7565	1.86942e-06	0.000132729	11.6667	5.72829
Type I diabetes mellitus	7	89	59	7565	5.10462e-06	0.000241619	10.0847	5.29204
Toxoplasmosis	9	89	131	7565	2.0972e-05	0.000744505	5.83969	4.67836
Allograft rejection	6	89	52	7565	2.94992e-05	0.000744994	9.80769	4.53019
Phagosome	10	89	173	7565	3.22226e-05	0.000744994	4.91329	4.49184
Graft-versus-host disease	6	89	54	7565	3.67251e-05	0.000744994	9.44444	4.43504
Cell adhesion molecules (CAMs)	9	89	153	7565	7.15647e-05	0.00122294	5	4.1453
Viral myocarditis	7	89	89	7565	7.75102e-05	0.00122294	6.68539	4.11064
Leishmaniasis	6	89	65	7565	0.000105904	0.00150384	7.84615	3.97509
Autoimmune thyroid disease	6	89	67	7565	0.000125569	0.00162099	7.61194	3.90112
Complement and coagulation cascades	6	89	76	7565	0.000252774	0.00299116	6.71053	3.59727
Herpes simplex infection	9	89	200	7565	0.000538189	0.00587868	3.825	3.26907
Inflammatory bowel disease (IBD)	5	89	59	7565	0.000611172	0.00619903	7.20339	3.21384
Influenza A	8	89	170	7565	0.000828642	0.00784447	4	3.08163
HTLV-I infection	10	89	280	7565	0.00157622	0.013989	3.03571	2.80238
Systemic lupus erythematosus	7	89	148	7565	0.0017181	0.0143512	4.02027	2.76495
Intestinal immune network for IgA production	4	89	46	7565	0.00200375	0.0149754	7.3913	2.69816
Proteasome	4	89	46	7565	0.00200375	0.0149754	7.3913	2.69816
Asthma	3	89	24	7565	0.00266439	0.0189172	10.625	2.5744
Rheumatoid arthritis	5	89	84	7565	0.00299489	0.0202511	5.05952	2.52362
Protein processing in endoplasmic reticulum	7	89	169	7565	0.00363178	0.0234415	3.52071	2.43988
Histidine metabolism	3	89	28	7565	0.00416882	0.0257379	9.10714	2.37999
Caffeine metabolism	2	89	9	7565	0.00466952	0.0274232	18.8889	2.33073
Tuberculosis	7	89	178	7565	0.00482804	0.0274232	3.3427	2.31623
Drug metabolism - other enzymes	4	89	65	7565	0.00702018	0.0380683	5.23077	2.15365
Pentose and glucuronate interconversions	3	89	34	7565	0.00723834	0.0380683	7.5	2.14036
Epstein-Barr virus infection	7	89	211	7565	0.0118599	0.0601464	2.81991	1.92592
Starch and sucrose metabolism	3	89	53	7565	0.0241584	0.118293	4.81132	1.61693
Nitrogen metabolism	2	89	23	7565	0.0295013	0.139639	7.3913	1.53016
Cytokine-cytokine receptor interaction	7	89	264	7565	0.0353684	0.16201	2.25379	1.45138
TNF signaling pathway	4	89	109	7565	0.0391599	0.170882	3.11927	1.40716
Ascorbate and aldarate metabolism	2	89	27	7565	0.039712	0.170882	6.2963	1.40108
